# Supplementary material for: Framework for integrating animal welfare into life cycle sustainability assessment
Source: Int J Life Cycle Assess. 2017 Nov 20;23(7):1476–90. doi: 10.1007/s11367-017-1420-x (PMC6435210; doi:10.1007/s11367-017-1420-x)
Supplement: Supplementary file 2 — (CSV 13 kb) [file 11367_2017_1420_MOESM2_ESM.csv]

Product	ID per product	Country	Slaughter age	Age unit	Yield (kg/animal)	Treatment 1	Treatment 2	Moral value	Life fraction	Life duration (years)	Slaughter fraction	Slaughter duration (years)	Number affected	Life quality	I1 (ALYS/kg)	I2 (AL/kg)	I3 (MAL/kg)	I1 (ALYS/Mcal)	I2 (AL/Mcal)	I3 (MAL/Mcal)
beef	1	USA	303	days	270.916867469879	0	NA	0.035	0.166027397260274	0.83013698630137	1.50121974103959e-06	0.00273972602739726	0.00369116921120159	0	0.00306417608491529	0.00369116921120159	0.000720576906780707	0.00111020872641858	0.00133738014898608	0.000261078589413299
beef	2	USA	450	days	270.916867469879	243.333333333333	NA	0.035	0.246575342465753	1.23287671232877	1.50121974103959e-06	0.00273972602739726	0.00369116921120159	0.797608829232132	0.000929099000887325	0.00296522890828794	0.000281546635897194	0.000336630072785263	0.00107435830010433	0.000102009650687389
beef	3	USA	450	days	214.777108433735	365	NA	0.035	0.246575342465753	1.23287671232877	1.50121974103959e-06	0.00273972602739726	0.00465598967828794	0.999999999999881	1.27561361055776e-05	0.00350794441851084	0.000122784799673403	4.62178844404985e-06	0.00127099435453291	4.44872462584794e-05
beef	4	EU	16	months	284.624652455978	182.5	NA	0.035	0.266666666666667	1.33333333333333	4.5662100456621e-05	0.00273972602739726	0.00351339910781153	0.669189775514042	0.00155613258422286	0.00288653826264779	0.000400222827353164	0.000563816153703936	0.00104584719661152	0.000145008270780132
beef	5	EU	12	months	198.746524559778	0	NA	0.035	0.2	1	4.5662100456621e-05	0.00273972602739726	0.00503153452476713	0	0.00503153452476713	0.00503153452476713	0.00114718987164691	0.00182301975535041	0.00182301975535041	0.000415648504219894
beef	6	EU	16	months	219.193697868397	0	NA	0.035	0.266666666666667	1.33333333333333	4.5662100456621e-05	0.00273972602739726	0.0045621749608896	0	0.0060828999478528	0.0045621749608896	0.00133367581356673	0.00220394925646841	0.00165296194235131	0.000483215874480698
beef	7	EU	24	months	258.452270620945	146	NA	0.035	0.4	2	4.5662100456621e-05	0.00273972602739726	0.00386918635923549	0.578894526761679	0.00326480768325797	0.00297334831297507	0.000733089410977721	0.00118290133451376	0.00107730011339676	0.000265612105426711
beef	8	AUS	30	months	278.08155699722	365	NA	0.035	0.5	2.5	4.5662100456621e-05	0.00273972602739726	0.00359606732211298	0.999999999999881	9.85223923973051e-06	0.00179819786504402	6.30953821245015e-05	3.56965189845308e-06	0.000651520965595658	2.28606456972831e-05
beef	9	AUS	27	months	237.187210379981	365	NA	0.035	0.45	2.25	4.5662100456621e-05	0.00273972602739726	0.00421607892937384	0.999999999999881	1.15509011774901e-05	0.00231903592617544	8.13520344102775e-05	4.18510912227902e-06	0.000840230408034581	2.94753747863324e-05
beef	10	AUS	24	months	478.463855421687	315	NA	0.035	0.4	2	4.5662100456621e-05	0.00273972602739726	0.00209002203336481	0.922846434726956	0.000327789602423311	0.00131860235222949	0.000108479594911264	0.000118764348704098	0.000477754475445467	3.93042010548057e-05
beef	11	AUS	24	months	478.463855421687	300	NA	0.035	0.4	2	4.5662100456621e-05	0.00273972602739726	0.00209002203336481	0.89838397301345	0.000429903696163793	0.00133905085124807	0.000128928093929848	0.000155762208754998	0.000485163351901476	4.67130775108145e-05
beef	12	AUS	13.5	months	159.487951807229	365	NA	0.035	0.225	1.125	4.5662100456621e-05	0.00273972602739726	0.00627006610009443	0.999999999999881	1.71782632887643e-05	0.00485958753196148	0.000170361847353361	6.22400843795808e-06	0.0017607201202759	6.17253070120873e-05
milk	1	NLZ	2.01356933969524	years	4806.94196629213	365	NA	0.035	0.402713867939049	2.01356933969524	0.000547945205479452	0.00273972602739726	0.000208032467837625	0.999999528258999	5.70149304358151e-07	0.000124368937918701	4.46295164289566e-06	9.34670990751068e-07	0.000203883504784756	7.31631416868141e-06
milk	2	SWE	5	years	10211.5	136.875	NA	0.035	1	5	0.000547945205479452	0.00273972602739726	9.79288057582138e-05	0.597075587934375	0.000197449726666671	3.94899453333342e-05	3.94899453333342e-05	0.00032368807650274	6.47376153005479e-05	6.47376153005479e-05
milk	3	AUT	7.25	years	5871.15	219	NA	0.035	1	7.25	0.000547945205479452	0.00273972602739726	0.000170324382787018	0.806775601099	0.000238979967492715	3.29861215815505e-05	3.29861215815505e-05	0.000391770438512647	5.40756091500828e-05	5.40756091500828e-05
milk	4	BEL	7.25	years	9616.65	200.75	NA	0.035	1	7.25	0.000547945205479452	0.00273972602739726	0.000103986315400893	0.773128204429	0.000171259084749257	2.36356140094355e-05	2.36356140094355e-05	0.000280752597949602	3.87469082121894e-05	3.87469082121894e-05
milk	5	DNK	7.25	years	8894.15	209.875	NA	0.035	1	7.25	0.000547945205479452	0.00273972602739726	0.000112433453449739	0.79072837219525	0.000170829779201649	2.35778465199183e-05	2.35778465199183e-05	0.000280048818363359	3.86522074097021e-05	3.86522074097021e-05
milk	6	FIN	7.25	years	10503.65	136.875	NA	0.035	1	7.25	0.000547945205479452	0.00273972602739726	9.52050001666088e-05	0.597075587934375	0.000278268774283641	3.83915664337009e-05	3.83915664337009e-05	0.000456178318497773	6.2936994153608e-05	6.2936994153608e-05
milk	7	ITA	7.25	years	8540.15	182.5	NA	0.035	1	7.25	0.000547945205479452	0.00273972602739726	0.000117093962049847	0.73254525985	0.000227285684607666	3.13643360846041e-05	3.13643360846041e-05	0.000372599482963387	5.14169444009903e-05	5.14169444009903e-05
milk	8	GBR	7.25	years	7651.15	209.875	NA	0.035	1	7.25	0.000547945205479452	0.00273972602739726	0.000130699306640178	0.79072837219525	0.000198582654984721	2.74082855028501e-05	2.74082855028501e-05	0.000325545336040526	4.49316155784427e-05	4.49316155784427e-05
poultry	1	ITA	49	days	1.90827	41.223	NA	0.0038	0.0447488584474886	0.134246575342466	2.50203290173266e-06	0.00273972602739726	0.524034858798807	0.157839651810724	0.0594724960492226	0.520333731958121	0.0216510574861582	0.0276616260694059	0.242015689282847	0.0100702592958876
poultry	2	ITA	81	days	1.54479	22.984	NA	0.0038	0.073972602739726	0.221917808219178	2.50203290173266e-06	0.00273972602739726	0.647337178516174	0.630442242145582	0.054207165150618	0.617149336711563	0.0199752915981915	0.0252126349537758	0.287046203121657	0.00929083330148442
poultry	3	CHE	35	days	1.34208	29.6	NA	0.0038	0.0319634703196347	0.0958904109589041	2.50203290173266e-06	0.00273972602739726	0.745112064854554	0.505465014629079	0.0363659384219206	0.733074666709426	0.0145198928750947	0.016914389963684	0.340964961260198	0.00675343854655567
poultry	4	CHE	56	days	1.29315	25	NA	0.0038	0.0511415525114155	0.153424657534247	2.50203290173266e-06	0.00273972602739726	0.773305494335537	0.594082526194076	0.0494183758769487	0.749811842171873	0.0188426696952637	0.0229852911055575	0.348749694033429	0.00876403241640174
poultry	5	CHE	63	days	1.22325	20	NA	0.0038	0.0575342465753425	0.172602739726027	2.50203290173266e-06	0.00273972602739726	0.817494379726139	0.682909339255855	0.046271572676957	0.785375871120609	0.0178431643463244	0.0215216617102126	0.365291102846795	0.00829914620759274
poultry	6	ITA	50	days	1.8174	45.5	NA	0.0038	0.045662100456621	0.136986301369863	2.50203290173266e-06	0.00273972602739726	0.550236601738748	0	0.0753748769505134	0.550236601738748	0.0271203832259744	0.0350580823025644	0.25592400080872	0.0126141317330113
poultry	7	ITA	81	days	2.4465	33.6	NA	0.0038	0.073972602739726	0.221917808219178	2.50203290173266e-06	0.00273972602739726	0.40874718986307	0.418108282688521	0.053250617891277	0.396105656334835	0.0190329021346772	0.0247677292517567	0.184235188992946	0.0088525126207801
poultry	8	ITA	110	days	1.7475	41.5	NA	0.0038	0.100456621004566	0.301369863013699	2.50203290173266e-06	0.00273972602739726	0.572246065808298	0.144041477470521	0.147842481753916	0.563965917187595	0.0511618461402408	0.0687639450018212	0.262309728924463	0.0237962075070887
eggs	1	GBR	36.0714285714286	weeks	9.88698224852071	93.6	NA	0.0038	0.230593607305936	0.693681318681319	1.75142303121286e-05	0.00273972602739726	0.101143096534802	0	0.0701610765797731	0.101143096534802	0.0236186680352453	0.0490636899159252	0.0707294381362249	0.0165165510735981
eggs	2	GBR	36.0714285714286	weeks	9.63594933022714	21.06	NA	0.0038	0.230593607305936	0.693681318681319	1.75142303121286e-05	0.00273972602739726	0.10377804674243	0.664376536772013	0.0243500591587935	0.0878803556141193	0.00833628350101293	0.0170280133977577	0.0614547941357478	0.00582956888182722
eggs	3	GBR	36.0714285714286	weeks	9.39563084603258	10.8	NA	0.0038	0.230593607305936	0.693681318681319	1.75142303121286e-05	0.00273972602739726	0.106432448910257	0.85030934340784	0.011299637931542	0.0855651958730152	0.0039865705563891	0.007901844707372	0.0598358013098008	0.00278781157789447
eggs	4	GBR	36.0714285714286	weeks	8.97051995974505	10.8	NA	0.0038	0.230593607305936	0.693681318681319	1.75142303121286e-05	0.00273972602739726	0.111476258286863	0.85030934340784	0.0118351251850526	0.0896201109076145	0.00417549322197363	0.00827631131821857	0.0626714062291011	0.00291992533005149
eggs	5	NLD	270	days	10.6773333333333	43	NA	0.0038	0.246575342465753	0.73972602739726	2.50203290173266e-06	0.00273972602739726	0.0936563436563437	0.0620435990310113	0.0649975722549688	0.0922235639569412	0.0219287047066025	0.0454528477307474	0.0644920027670917	0.0153347585360857
eggs	6	NLD	263	days	10.0532542224811	15.48	NA	0.0038	0.240182648401826	0.720547945205479	2.50203290173266e-06	0.00273972602739726	0.0994702787644424	0.762515142770622	0.0172290787285226	0.0812531925805847	0.00596114993339341	0.0120483068031626	0.0568204143920173	0.00416863631705833
eggs	7	NLD	258	days	9.53172622175512	15.48	NA	0.0038	0.235616438356164	0.706849315068493	2.50203290173266e-06	0.00273972602739726	0.104912790898002	0.762515142770622	0.0178304629508508	0.0860642434141028	0.00617536637401359	0.0124688552103852	0.0601847856042677	0.00431843802378573
eggs	8	NLD	259	days	8.73096974169742	10.864	NA	0.0038	0.236529680365297	0.70958904109589	2.50203290173266e-06	0.00273972602739726	0.114534814526294	0.849045118100191	0.0125349284377712	0.0915336758209284	0.00442203130476882	0.0087656842222176	0.0640095635111388	0.00309232958375442
pork	1	FRA	175	days	59.646835443038	1.21582278481013	NA	0.027	0.159817351598174	0.479452054794521	2.50203290173266e-06	0.00273972602739726	0.0167653487829206	0.722185349085896	0.00226629617860244	0.0148303602447168	0.00112472589173123	0.000861709573613093	0.00563892024513946	0.000427652430316059
pork	2	FRA	190	days	60.7025316455696	3.78481012658228	NA	0.027	0.17351598173516	0.520547945205479	2.50203290173266e-06	0.00273972602739726	0.0164737774997393	0.961364638165312	0.000374703217801922	0.0137257912278531	0.000478090877115223	0.000142472706388564	0.00521893202579966	0.000181783603465864
pork	3	FRA	195	days	63.3417721518987	3.49367088607595	NA	0.027	0.178082191780822	0.534246575342466	2.50203290173266e-06	0.00273972602739726	0.0157873701039169	0.951284205062573	0.000452031948803151	0.0131129202054613	0.000487349429205612	0.00017187526570462	0.00498590121880659	0.000185303965477419
pork	4	USA	130	days	49.5396	1.3068	NA	0.027	0.118721461187215	0.356164383561644	2.50203290173266e-06	0.00273972602739726	0.0201858715048163	0.75572417427631	0.00179801262177506	0.0183748195912394	0.00106575738111175	0.000683654989268083	0.00698662341872221	0.000405230943388499
pork	5	USA	141	days	46.0785	1.2155	NA	0.027	0.128767123287671	0.386301369863014	2.50203290173266e-06	0.00273972602739726	0.0217020953373048	0.722056899873325	0.00237308155440719	0.0196843347062821	0.00128726038656472	0.000902312378101595	0.00748453791113386	0.000489452618465672
pork	6	USA	192	days	52.542	1.26	NA	0.027	0.175342465753425	0.526027397260274	2.50203290173266e-06	0.00273972602739726	0.0190323931331126	0.739124912156098	0.00265030724425993	0.0165658304730999	0.00129439465371888	0.00100772138565016	0.00629879485669198	0.000492165267573718
pork	7	USA	203	days	51.5829	1.237	NA	0.027	0.185388127853881	0.556164383561644	2.50203290173266e-06	0.00273972602739726	0.0193862694807775	0.730463215360686	0.00294492998182134	0.0167610316535355	0.00139513808031307	0.00111974524023625	0.00637301583784618	0.000530470752970747
salmon	1	-	15	months	2.52	8.5	NA	0.0012	0.208333333333333	1.25	2.64248266531372e-07	1.90258751902588e-05	0.396825396825397	1	7.5499504723249e-06	0.314153544013862	0.000377088987407354	3.62978388092543e-06	0.151035357698972	0.000181292782407382
salmon	2	-	15	months	2.52	21.3	NA	0.0012	0.208333333333333	1.25	2.64248266531372e-07	1.90258751902588e-05	0.396825396825397	1	7.5499504723249e-06	0.314153544013862	0.000377088987407354	3.62978388092543e-06	0.151035357698972	0.000181292782407382
shrimp	1	SEN	10	months	0.0190298507462687	NA	NA	1.2e-06	0.5	0.833333333333333	5.70776255707763e-06	0.000114155251141553	52.5490196078431	1	0.0059987465305757	26.2748097412481	0.000331466738293491	0.00705734885950082	30.9115408720566	0.000389960868580578
shrimp	2	SEN	10	months	0.0164856230031949	NA	NA	1.2e-06	0.5	0.833333333333333	5.70776255707763e-06	0.000114155251141553	60.6589147286822	1	0.00692453364482673	30.3298035910233	0.000382622031078546	0.00814651017038439	35.6821218717921	0.00045014356597476
shrimp	3	SEN	10	months	0.0119940696812454	NA	NA	1.2e-06	0.5	0.833333333333333	5.70776255707763e-06	0.000114155251141553	83.3745364647713	1	0.0095176411489465	41.6877441144431	0.000525906779326188	0.0111972248811135	49.0444048405213	0.000618713858030809
cricket	1	-	45	days	0.000304	NA	NA	2.9e-06	0.591780821917808	0.123287671232877	2.50203290173266e-07	1.90258751902588e-05	3289.47368421053	0.999	0.46807408074982	1344.77371334604	1.9513638507274	0.390061733958183	1120.6447611217	1.62613654227283
mealworm	2	-	3.5	months	0.000465	NA	NA	2.9e-07	0.583333333333333	0.291666666666667	3.17097919837646e-06	1.90258751902588e-05	2150.5376344086	0.999	0.668115088132764	897.318640447783	1.26155263416311	0.324327712685808	435.591573032904	0.612404191341315
